# Supplementary material for: Blockade of beta-adrenergic receptors reduces cancer growth and enhances the response to anti-CTLA4 therapy by modulating the tumor microenvironment
Source: Oncogene. 2022 Jan 11;41(9):1364–75. doi: 10.1038/s41388-021-02170-0 (PMC8881216; doi:10.1038/s41388-021-02170-0)
Supplement: Supplementary file 2 — Supplementary Table 1. Antibodies used for flow cytometry analyses [file 41388_2021_2170_MOESM2_ESM.xlsx]

## Sheet: Ark1
Supplementary table 1. Antibodies used for flow cytometry analyses
Antibody	Manufacturer	Catalog #
CD4 BV421	BioLegend	100438
CD8 APC	BioLegend	100712
CD3 FITC	BioLegend	100204
CD11b PE-Cy7	BioLegend	101215
F4/80 APC	BioLegend	123116
CD206 PE	BioLegend	141705
PDL1 BV421	BioLegend	124315
PD1 PE	BioLegend	109103
CD137	eBioscience	25-1371-82
GR1 PerCP-Cy5.5	BioLegend	108427
CD25 PerCP-Cy5.5	BioLegend	101912
NK 1.1 APC-Cy7	BioLegend	108724
CD86 PerCP-Cy5.5	BioLegend	105027
MHC II APC-Cy7	BioLegend	107627
CD45 FITC	eBioscience	11-0451-82
CD44 APC-Cy7	BioLegend	103027
CD62L BV650	BD Biosciences	564108
IFNy PE	BioLegend	505808
TNFa BV605	BioLegend	506329
