# Supplementary material for: Blockade of beta-adrenergic receptors reduces cancer growth and enhances the response to anti-CTLA4 therapy by modulating the tumor microenvironment
Source: Oncogene. 2022 Jan 11;41(9):1364–75. doi: 10.1038/s41388-021-02170-0 (PMC8881216; doi:10.1038/s41388-021-02170-0)
Supplement: Supplementary file 3 — Supplementary Table 2. Primer sequences for qRT-PCR on tumor or cell line RNA [file 41388_2021_2170_MOESM3_ESM.xlsx]

## Sheet: Ark1
Supplementary table 2. Primer sequences for qRT-PCR on tumor or cell line RNA
Gene name	5’ Forward 3'	5’ Reverse 3’
Vegfa	GGCCTCCGAAACCATGAACT	CTGGGACCACTTGGCATGG
Kdr	TTGTGAATGTCCCACCCCAG	TTGGCGTAGACTGTGCATGT
Adrb1	TCATCGTGGTGGGTAACGTG	ACCAGCAATCCCATGACCAG
Adrb2	TGGTTGGGCTACGTCAACTC	TCCGTTCTGCCGTTGCTATT
Actb	CACTGTCGAGTCGCGTCC	TCATCCATGGCGAACTGGTG
