# Supplementary material for: Blockade of beta-adrenergic receptors reduces cancer growth and enhances the response to anti-CTLA4 therapy by modulating the tumor microenvironment
Source: Oncogene. 2022 Jan 11;41(9):1364–75. doi: 10.1038/s41388-021-02170-0 (PMC8881216; doi:10.1038/s41388-021-02170-0)
Supplement: Supplementary file 4 — Supplementary Table 3. Top 10 most upregulated and down regulated genes [file 41388_2021_2170_MOESM4_ESM.xlsx]

## Sheet: Ark1
Supplementary table 3. Top 10 most upregulated and down regulated genes
Top 10 most upregulated genes
Gene name	Log2 fold change	Adjusted p value
Cxcl3	3.22118	6.8075e-30
Slpi	2.50415	3.8824e-13
Lcn2	2.14828	0.011259
Chil1	2.11812	0.040072
Hdc	2.11456	3.5778e-15
Ppbp	2.10042	0.0038065
S100a9	2.01644	3.2199e-18
G0s2	1.99983	4.3633e-12
Nid2	1.81281	9.7279e-08
Hp	1.75494	8.2891e-06
Top 10 most downregulated genes
Gene name	Log2 fold change	Adjusted p value
Aspn	5.04173	5.8014e-05
Pthlh	3.48614	0.021278
Nfib	3.47421	1.5257e-05
Robo1	3.43037	0.0036845
Hoxc8	3.40874	0.028792
Klrd1	3.23261	3.8825e-13
Themis	3.16872	9.653e-07
Yes1	3.07143	0.048908
Klrh1	2.97781	0.00089469
Col4a5	2.93835	0.0066796
